# Supplementary material for: Ultrasound and Enzyme-Assisted Development of Advanced Ingredients from Rowanberry (Sorbus aucuparia L.) Pomace and Its Application in Bread
Source: Foods. 2026 Apr 24;15(9):1494. doi: 10.3390/foods15091494 (PMC13163428; doi:10.3390/foods15091494)
Supplement: Supplementary file 1 [file foods-15-01494-s001.zip]

Archive with 1 entries (1 files):
- foods-4251769-supplementary.pdf
